# Supplementary material for: A Bispecific Antibody Blocking Both TSLP and IL-4Rα for the Treatment of Allergic Inflammatory Diseases
Source: Cells. 2025 Nov 7;14(22):1747. doi: 10.3390/cells14221747 (PMC12651572; doi:10.3390/cells14221747)
Supplement: Supplementary file 1 [file cells-14-01747-s001.zip]

Archive with 1 entries (1 files):
- cells-3928818-supplementary.pdf
